# Supplementary material for: Identification of Allergens in White- and Red-Fleshed Pitaya (Selenicereus undatus and Selenicereus costaricensis) Seeds Using Bottom-Up Proteomics Coupled with Immunoinformatics
Source: Nutrients. 2022 May 7;14(9):1962. doi: 10.3390/nu14091962 (PMC9134757; doi:10.3390/nu14091962)
Supplement: Supplementary file 1 [file nutrients-14-01962-s001.zip]

Archive with 1 entries (1 files):
- nutrients-1687933-supplementary.pdf
